# Supplementary material for: Floral Developmental Morphology and Biochemical Characteristics of Male Sterile Mutants of Lagerstroemia indica
Source: Plants (Basel). 2024 Oct 30;13(21):3043. doi: 10.3390/plants13213043 (PMC11548521; doi:10.3390/plants13213043)
Supplement: Supplementary file 1 [file plants-13-03043-s001.zip]

Archive with 1 entries (1 files):
- Supplementary files.xlsx
