# Supplementary material for: Floral Developmental Morphology and Biochemical Characteristics of Male Sterile Mutants of Lagerstroemia indica
Source: Plants (Basel). 2024 Oct 30;13(21):3043. doi: 10.3390/plants13213043 (PMC11548521; doi:10.3390/plants13213043)
Supplement: Supplementary file 1 [file plants-13-03043-s001.zip › Supplementary files.xlsx]

## Sheet: S1
Table S1. Primers used in this research
Primer name	Sequence（5'→3'）	Purpose
TPD1-q-F	TCCTACCGACCCACTCCC	qPCR
TPD1-q-R	CATCGCCATTATTGACAAGACA	qPCR
EFD1-q-F	GTGTTGCCGAGCACTATGAT	qPCR
EFD1-q-R	AGACCCGTGGATGGATGA	qPCR
DEX1-q-F	CCTGGGAAGCACCGAATA	qPCR
DEX1-q-R	CACCAGAACAGTCCCCGTA	qPCR
TPD1-F	ATGAACCGAATCAGGGGCG	Gene clone
TPD1-R	GCAAGAGACTATAGATACTGACAAGGCA	Gene clone
DEX1-F	ATGGGATTCTACAGGCTTCAGGC	Gene clone
DEX1-R	TAAGTCAGTGTTCCGAGAAAATGATGG	Gene clone
EFD1-F	ATGGCGGGTCTGTTCGACA	Gene clone
EFD1-R	CTTCCTAGCCCAGGAGTGCAT	Gene clone

## Sheet: S2
Table S2. Different bud sizes of 'Hong Ye' and 'Xiang Yun'
Development stages	Hong Ye		Xiang Yun
	Longitudinal diameter of flower buds (mm)	Flower bud transverse diameter (mm)	Longitudinal diameter of flower buds (mm)	Flower bud transverse diameter (mm)
S1	4.42±0.18f	4.50±0.28f	4.68±0.17f	4.65±0.21f
S2	5.48±0.33e	5.64±0.08e	5.49±0.16e	5.41±0.27e
S3	6.97±0.42d	6.84±0.20d	6.92±0.45d	6.43±0.18d
S4	7.99±0.27c	8.62±0.40bc	8.68±0.11bc	8.81±0.38b
S5	10.49±0.44a	10.81±0.55a	10.92±0.64a	11.23±0.34a
Note: Different letters represent significant difference (P<0.05).

## Sheet: S3
Table S3. Comparison of pollen morphology and size between ‘Hong Ye’ and ‘Xiang Yun’
Different traits	Hong Ye		Xiang Yun
	Long stamen pollen (μm)	Short stamen pollen (μm)	Long stamen pollen (μm)	Short stamen pollen (μm)
Polar axis length (P)	41.80±2.75a	41.90±1.85a	32.64±1.51b	31.66±0.73b
Equatorial axis length (E)	26.48±1.60b	30.19±1.64a	19.21±1.43d	22.24±1.03c
Shape (P/E)	1.58±0.09b	1.39±0.05c	1.71±0.18a	1.43±0.07c
Pollen size (P×E)	1108.94±127.53b	1267.10±116.39a	626.30±41.62c	704.05±36.53c
Germination furrow length (G)	31.65±1.51a	25.96±2.04b	22.22±1.54c	20.21±1.24d
Germination furrow ridge wide (R)	10.40±0.89a	10.39±0.67a	5.72±0.60b	6.33±0.51b
Note: Different letters represent significant difference (P<0.05).
